# Supplementary material for: Crystal Structure and Stereochemistry Study of 2-Substituted Benzoxazole Derivatives
Source: ISRN Org Chem. 2014 May 13;2014:728343. doi: 10.1155/2014/728343 (PMC4040200; doi:10.1155/2014/728343)
Supplement: Supplementary file 1 — Full crystal structure data of 2-[(4-chlorophenylazo) cyanomethyle] benzoxazole, (I), and 2-[(Arylidene) cyanomethyl] benzoxazoles, (II), are presented in the standard Crystallographic Information File (CIF). [file 728343.f1.zip › 728343_sup-mabied.cif]

#============================================================================== 

data_global

# publcif _publ_body_element loop start
loop_
_publ_body_element
_publ_body_title
_publ_body_contents

 section 
;
Introduction
; 
;

;
 section 
;
Experimental
; 
;

;
 subsection 
;
Synthesis and crystallization
; 
;

;
 subsection 
;
Refinement
;
;
Crystal data, data collection and structure refinement details are summarized
in Table 1.
;

 section 
;
Results and discussion
; 
;

;
# publcif _publ_body_element loop end
_publcif_datablock.id '{8868dde2-0158-4644-b51c-e4e4ca748ea4}'
_audit_update_record
;
2013-12-04 # Formatted by publCIF
;

#==============================================================================


# SUBMISSION DETAILS

_publ_contact_author_name            
'Ahmed Farghaly Mabied'   # Name of author for correspondence
_publ_contact_author_address             # Address of author for correspondence

;
Crystallography Lab., Solid State Department, Physics division, 
National Research Centre, Dokki, Giza, Egypt.
;

_publ_contact_author_email           'mabied@xrdlab-nrc-eg.org'
_publ_contact_author_fax             ?
_publ_contact_author_phone           ?
_publ_contact_letter
;
Please consider this CIF submission for
publication in ISRN Organic Chemistry.
;
   
_publ_requested_journal              'ISRN Organic Chemistry'
_publ_requested_category             ?  

#==============================================================================

# TITLE AND AUTHOR LIST

_publ_section_title
;
Crystal Structure and Stereochemistry Study of 2-substituted benzoxazole
derivatives
;
 
loop_
_publ_author_name
_publ_author_address
_publ_author_footnote
_publ_author_email
'Mabied, Ahmed Farghaly'
;
Crystallography Lab., Solid State Department, Physics division, National
Research Centre, Dokki, Giza, .
Egypt
;
.
;
mabied@xrdlab-nrc-eg.org
;
'Shalaby, El-Sayed Mohamed'
;
Crystallography Lab., Solid State Department, Physics division, National
Research Centre, Dokki, Giza, .
Egypt
;
.
;
shalaby@xrdlab-nrc-eg.org
;
'Farag, Ibrahim Sayed Ahmed'
;
Crystallography Lab., Solid State Department, Physics division, National
Research Centre, Dokki, Giza, Egypt.
;
.
;
ibfarag@xrdlab-nrc-eg.org
;
'Zayed, Hamdia A.'
;
Physics Department, Women College, Ain Shams University, Cairo, Egypt.
;
.
;
abuelmohager@yahoo.com
;
'Ahmed, Naima Abdel-Kader'
;
Crystallography Lab., Solid State Department, Physics division, National
Research Centre, Dokki, Giza, .
Egypt
;
.
;
mabied@xrdlab-nrc-eg.org
;

#==============================================================================

# TEXT

 
 
data_I 


_cell_length_a                    7.5050(7)
_cell_length_b                    7.4836(10)
_cell_length_c                    13.4301(17)
_cell_angle_alpha                 106.488(6)
_cell_angle_beta                  90.485(7)
_cell_angle_gamma                 102.759(8)
_cell_volume                      703.37(15)
 
_symmetry_cell_setting            triclinic 
_symmetry_space_group_name_H-M    'P -1 ' 
_symmetry_space_group_name_Hall   '-P 1' 
loop_
 _symmetry_equiv_pos_as_xyz
 'x,y,z'
 '-x,-y,-z'

loop_
_atom_type_symbol
_atom_type_scat_dispersion_real
_atom_type_scat_dispersion_imag
_atom_type_scat_Cromer_Mann_a1
_atom_type_scat_Cromer_Mann_b1
_atom_type_scat_Cromer_Mann_a2
_atom_type_scat_Cromer_Mann_b2
_atom_type_scat_Cromer_Mann_a3
_atom_type_scat_Cromer_Mann_b3
_atom_type_scat_Cromer_Mann_a4
_atom_type_scat_Cromer_Mann_b4
_atom_type_scat_Cromer_Mann_c
_atom_type_scat_source  
 C       0.0033   0.0016   2.3100  20.8439   1.0200  10.2075   1.5886   0.5687
   0.8650  51.6512   0.2156 'International Tables Vol C 4.2.6.8 and 6.1.1.4'
 H       0.0000   0.0000   0.4930  10.5109   0.3229  26.1257   0.1402   3.1424
   0.0408  57.7998   0.0030 'International Tables Vol C 4.2.6.8 and 6.1.1.4'
 O       0.0106   0.0060   3.0485  13.2771   2.2868   5.7011   1.5463   0.3239
   0.8670  32.9089   0.2508 'International Tables Vol C 4.2.6.8 and 6.1.1.4'
 N       0.0061   0.0033  12.2126   0.0057   3.1322   9.8933   2.0125  28.9975
   1.1663   0.5826 -11.5290 'International Tables Vol C 4.2.6.8 and 6.1.1.4'
 O       0.0106   0.0060   3.0485  13.2771   2.2868   5.7011   1.5463   0.3239
   0.8670  32.9089   0.2508 'International Tables Vol C 4.2.6.8 and 6.1.1.4'
 Cl      0.1484   0.1585  11.4604   0.0104   7.1964   1.1662   6.2556  18.5194
   1.6455  47.7784  -9.5574 'International Tables Vol C 4.2.6.8 and 6.1.1.4'
 
 
_cell_formula_units_Z                    2

# Given Formula = C15 H9 Cl1 N4 O2 
# Dc =      1.48 Fooo =    304.00 Mu =      2.84 M =    312.71
# Found Formula = C15 H9 Cl1 N4 O1 
# Dc =      1.40 FOOO =    304.00 Mu =      2.75 M =    296.72

_chemical_formula_sum             'C15 H9 Cl1 N4 O1'
_chemical_formula_moiety          'C15 H9 Cl1 N4 O1'
_chemical_compound_source                ?
_chemical_formula_weight            296.72
 
 
_cell_measurement_reflns_used         5157
_cell_measurement_theta_min              3
_cell_measurement_theta_max             27
_cell_measurement_temperature          298
 
_exptl_crystal_description        'cube' 
_exptl_crystal_colour             'colourless' 
_exptl_crystal_size_min           0.090 
_exptl_crystal_size_mid           0.100 
_exptl_crystal_size_max           0.120 
 
_exptl_crystal_density_diffrn     1.401 
_exptl_crystal_density_meas       ? 
_exptl_crystal_density_method     'not measured' 
# Non-dispersive F(000): 
_exptl_crystal_F_000              304 
_exptl_absorpt_coefficient_mu     0.275 
 
# Sheldrick geometric approximatio 0.97 0.98 
_exptl_absorpt_correction_type    multi-scan 
_exptl_absorpt_process_details    'DENZO/SCALEPACK (Otwinowski & Minor, 1997)' 
_exptl_absorpt_correction_T_min   0.97 
_exptl_absorpt_correction_T_max   0.98 
_diffrn_measurement_device_type   'Nonius KappaCCD' 
_diffrn_measurement_device        'Area' 
_diffrn_radiation_monochromator   'graphite' 
_diffrn_radiation_type            'Mo K\a'
_diffrn_radiation_wavelength           0.71073
_diffrn_measurement_method        '\f & \w scans' 
 
# If a reference occurs more than once, delete the author 
# and date from subsequent references. 
_computing_data_collection        'COLLECT (Hooft, 1998).' 
_computing_cell_refinement        'DENZO/SCALEPACK (Otwinowski & Minor, 1997)' 
_computing_data_reduction         'DENZO/SCALEPACK (Otwinowski & Minor, 1997)' 
_computing_structure_solution     'Superflip (Palatinus & Chapuis, 2007)' 
_computing_structure_refinement   'CRYSTALS (Betteridge et al., 2003)' 
_computing_publication_material   'CRYSTALS (Betteridge et al., 2003)' 
_computing_molecular_graphics 'CAMERON (Watkin et al.,1996)'

 
_diffrn_ambient_temperature        298
_diffrn_reflns_number             4166 
_reflns_number_total              3007 
_diffrn_reflns_av_R_equivalents   0.031 

 
 
_diffrn_reflns_theta_min          3.104 
_diffrn_reflns_theta_max          27.749 
_diffrn_measured_fraction_theta_max 0.907 
 
_diffrn_reflns_theta_full         25.251 
_diffrn_measured_fraction_theta_full 0.991 
 
 
_diffrn_reflns_limit_h_min        -8 
_diffrn_reflns_limit_h_max        9 
_diffrn_reflns_limit_k_min        -9 
_diffrn_reflns_limit_k_max        9 
_diffrn_reflns_limit_l_min        -15 
_diffrn_reflns_limit_l_max        17 
_reflns_limit_h_min               -9 
_reflns_limit_h_max               9 
_reflns_limit_k_min               -9 
_reflns_limit_k_max               9 
_reflns_limit_l_min               0 
_reflns_limit_l_max               17 
 
 
_refine_diff_density_min          -0.26 
_refine_diff_density_max          0.25 
 
 
 
# The values actually used during refinement 
_refine_ls_number_reflns          1309 
_refine_ls_number_restraints      0 
_refine_ls_number_parameters      64 
_refine_ls_R_factor_obs    0.0549 
_refine_ls_wR_factor_ref          0.0696 
_refine_ls_goodness_of_fit_ref    1.1267 
_refine_ls_shift/su_max           0.0001907 
_refine_ls_shift/su_mean          0.0000622 
 
 
# The values computed with all filters except I/sigma 

_refine_ls_R_factor_all           0.1498 
_refine_ls_wR_factor_all          0.1238 
 
# The values computed with a 2 sigma cutoff - a la SHELX 
_reflns_threshold_expression      I>2.0\s(I)
_reflns_number_gt                 1543 
_refine_ls_R_factor_gt            0.0712 
_refine_ls_wR_factor_gt           0.0957 
 
 
_refine_ls_structure_factor_coef  Fsqd 
_refine_ls_matrix_type            full
_refine_ls_hydrogen_treatment     constr         #undef, noref, refall,
                                                 # refxyz, refU, constr or mixed
_refine_ls_weighting_scheme       calc 
_refine_ls_weighting_details 
;
 Method, part 1, Chebychev polynomial, (Watkin, 1994, Prince, 1982) 
 [weight] = 1.0/[A~0~*T~0~(x)+A~1~*T~1~(x) ... +A~n-1~]*T~n-1~(x)] 
 where A~i~ are the Chebychev coefficients listed below and x= Fcalc/Fmax 
 Method = Robust Weighting (Prince, 1982) 
 W = [weight] * [1-(deltaF/6*sigmaF)^2^]^2^ 
 A~i~ are: 
 54.5 81.4 69.7 31.4 19.6 
;


loop_
_atom_site_label
_atom_site_type_symbol
_atom_site_fract_x
_atom_site_fract_y
_atom_site_fract_z
_atom_site_U_iso_or_equiv
_atom_site_occupancy
_atom_site_adp_type
_atom_site_refinement_flags_posn
_atom_site_refinement_flags_adp
_atom_site_refinement_flags_occupancy
_atom_site_disorder_assembly
_atom_site_disorder_group
_atom_site_attached_hydrogens
O1 O 0.4996(2) -0.0134(2) 0.82316(14) 0.0617 1.0000 Uani . . . . . . 
Cl1 Cl -0.00598(11) 0.08213(12) 0.14760(6) 0.0844 1.0000 Uani . . . . . . 
N1 N 0.2912(3) 0.0297(3) 0.54428(16) 0.0590 1.0000 Uani . . . . . . 
N2 N 0.2680(3) -0.1359(3) 0.56368(16) 0.0585 1.0000 Uani . . . . . . 
N3 N 0.2682(5) -0.4771(4) 0.6819(2) 0.1099 1.0000 Uani . . . . . . 
N4 N 0.4722(3) 0.1959(3) 0.73513(16) 0.0580 1.0000 Uani . . . . . . 
C1 C 0.5717(3) 0.2958(4) 0.8297(2) 0.0567 1.0000 Uani . . . . . . 
C2 C 0.6508(4) 0.4897(4) 0.8765(2) 0.0739 1.0000 Uani . . . . . . 
C3 C 0.7448(4) 0.5404(4) 0.9728(2) 0.0816 1.0000 Uani . . . . . . 
C4 C 0.7575(4) 0.4054(4) 1.0229(2) 0.0786 1.0000 Uani . . . . . . 
C5 C 0.6799(4) 0.2148(4) 0.9808(2) 0.0703 1.0000 Uani . . . . . . 
C6 C 0.5882(4) 0.1690(4) 0.8837(2) 0.0604 1.0000 Uani . . . . . . 
C7 C 0.4330(3) 0.0185(4) 0.7350(2) 0.0556 1.0000 Uani . . . . . . 
C8 C 0.3334(3) -0.1410(4) 0.65359(19) 0.0550 1.0000 Uani . . . . . . 
C9 C 0.2971(4) -0.3296(4) 0.6687(2) 0.0759 1.0000 Uani . . . . . . 
C10 C 0.2179(3) 0.0371(3) 0.44850(19) 0.0524 1.0000 Uani . . . . . . 
C11 C 0.1221(4) -0.1272(4) 0.3749(2) 0.0627 1.0000 Uani . . . . . . 
C12 C 0.0511(3) -0.1096(4) 0.2829(2) 0.0620 1.0000 Uani . . . . . . 
C13 C 0.0800(3) 0.0655(4) 0.2646(2) 0.0576 1.0000 Uani . . . . . . 
C14 C 0.1754(4) 0.2299(4) 0.3381(2) 0.0679 1.0000 Uani . . . . . . 
C15 C 0.2429(3) 0.2121(4) 0.4297(2) 0.0616 1.0000 Uani . . . . . . 
H21 H 0.6418 0.5828 0.8423 0.0952 1.0000 Uiso R . . . . . 
H31 H 0.8012 0.6711 1.0064 0.0957 1.0000 Uiso R . . . . . 
H41 H 0.8227 0.4465 1.0895 0.0924 1.0000 Uiso R . . . . . 
H51 H 0.6870 0.1208 1.0147 0.0888 1.0000 Uiso R . . . . . 
H111 H 0.1053 -0.2476 0.3883 0.0833 1.0000 Uiso R . . . . . 
H121 H -0.0168 -0.2200 0.2316 0.0730 1.0000 Uiso R . . . . . 
H141 H 0.1926 0.3513 0.3259 0.0852 1.0000 Uiso R . . . . . 
H151 H 0.3092 0.3220 0.4820 0.0794 1.0000 Uiso R . . . . . 
H11 H 0.3568 0.1438 0.5939 0.0669 1.0000 Uiso R . . . . . 
loop_
_atom_site_aniso_label
_atom_site_aniso_U_11
_atom_site_aniso_U_22
_atom_site_aniso_U_33
_atom_site_aniso_U_23
_atom_site_aniso_U_13
_atom_site_aniso_U_12
O1 0.0644 0.0667 0.0571 0.0218 -0.0073 0.0173 
Cl1 0.0901 0.1103 0.0569 0.0318 -0.0105 0.0227 
N1 0.0586 0.0704 0.0447 0.0147 -0.0035 0.0112 
N2 0.0538 0.0732 0.0480 0.0142 0.0036 0.0184 
N3 0.1511 0.0656 0.1035 0.0180 -0.0333 0.0161 
N4 0.0610 0.0634 0.0493 0.0159 0.0001 0.0147 
C1 0.0520 0.0701 0.0476 0.0202 0.0051 0.0097 
C2 0.0641 0.0753 0.0800 0.0232 0.0029 0.0107 
C3 0.0735 0.0801 0.0664 0.0058 -0.0033 -0.0122 
C4 0.0656 0.0917 0.0617 0.0161 -0.0089 -0.0072 
C5 0.0660 0.0854 0.0617 0.0329 -0.0076 0.0079 
C6 0.0499 0.0686 0.0506 0.0052 -0.0059 0.0054 
C7 0.0504 0.0745 0.0501 0.0211 0.0089 0.0275 
C8 0.0543 0.0618 0.0446 0.0058 -0.0009 0.0172 
C9 0.0957 0.0706 0.0561 0.0104 -0.0172 0.0199 
C10 0.0499 0.0637 0.0448 0.0149 0.0064 0.0169 
C11 0.0667 0.0658 0.0517 0.0136 -0.0047 0.0123 
C12 0.0554 0.0695 0.0513 0.0103 -0.0062 0.0044 
C13 0.0505 0.0829 0.0426 0.0223 0.0052 0.0169 
C14 0.0774 0.0724 0.0561 0.0233 -0.0023 0.0164 
C15 0.0601 0.0614 0.0538 0.0103 -0.0034 0.0036 

_refine_ls_extinction_method 
    'None'

loop_
 _geom_angle_atom_site_label_1
 _geom_angle_site_symmetry_1
 _geom_angle_atom_site_label_2
 _geom_angle_site_symmetry_2
 _geom_angle_atom_site_label_3
 _geom_angle_site_symmetry_3
 _geom_angle
 _geom_angle_publ_flag
C6 . O1 . C7 . 103.23(19)    yes
N2 . N1 . C10 . 119.5(2)    yes
N2 . N1 . H11 . 120.5    no
C10 . N1 . H11 . 120.1    no
N1 . N2 . C8 . 119.1(2)    yes
C1 . N4 . C7 . 105.0(2)    yes
N4 . C1 . C2 . 133.0(2)    yes
N4 . C1 . C6 . 109.1(2)    yes
C2 . C1 . C6 . 118.0(2)    yes
C1 . C2 . C3 . 117.7(3)    yes
C1 . C2 . H21 . 120.9    no
C3 . C2 . H21 . 121.4    no
C2 . C3 . C4 . 121.5(3)    yes
C2 . C3 . H31 . 119.8    no
C4 . C3 . H31 . 118.7    no
C3 . C4 . C5 . 122.7(3)    yes
C3 . C4 . H41 . 118.9    no
C5 . C4 . H41 . 118.5    no
C4 . C5 . C6 . 114.2(3)    yes
C4 . C5 . H51 . 123.4    no
C6 . C5 . H51 . 122.4    no
O1 . C6 . C5 . 126.0(2)    yes
O1 . C6 . C1 . 108.0(2)    yes
C5 . C6 . C1 . 125.9(3)    yes
O1 . C7 . N4 . 114.7(2)    yes
O1 . C7 . C8 . 118.9(2)    yes
N4 . C7 . C8 . 126.4(2)    yes
C7 . C8 . N2 . 126.3(2)    yes
C7 . C8 . C9 . 118.7(2)    yes
N2 . C8 . C9 . 115.0(2)    yes
C8 . C9 . N3 . 179.2(3)    yes
N1 . C10 . C11 . 121.1(2)    yes
N1 . C10 . C15 . 118.6(2)    yes
C11 . C10 . C15 . 120.2(2)    yes
C10 . C11 . C12 . 118.3(2)    yes
C10 . C11 . H111 . 119.8    no
C12 . C11 . H111 . 121.9    no
C11 . C12 . C13 . 120.8(2)    yes
C11 . C12 . H121 . 119.9    no
C13 . C12 . H121 . 119.3    no
Cl1 . C13 . C12 . 119.8(2)    yes
Cl1 . C13 . C14 . 119.3(2)    yes
C12 . C13 . C14 . 120.9(2)    yes
C13 . C14 . C15 . 118.0(2)    yes
C13 . C14 . H141 . 120.8    no
C15 . C14 . H141 . 121.2    no
C14 . C15 . C10 . 121.7(2)    yes
C14 . C15 . H151 . 120.3    no
C10 . C15 . H151 . 118.0    no

loop_
_geom_torsion_atom_site_label_1
_geom_torsion_site_symmetry_1
_geom_torsion_atom_site_label_2
_geom_torsion_site_symmetry_2
_geom_torsion_atom_site_label_3
_geom_torsion_site_symmetry_3
_geom_torsion_atom_site_label_4
_geom_torsion_site_symmetry_4
_geom_torsion
_geom_torsion_publ_flag
C7 . O1 . C6 . C1 . -0.5(3) yes
C7 . O1 . C6 . C5 . -179.5(3) yes
C6 . O1 . C7 . N4 . 0.6(3) yes
C6 . O1 . C7 . C8 . 179.5(2) yes
C10 . N1 . N2 . C8 . -178.7(2) yes
N2 . N1 . C10 . C11 . 0.0(4) no
N2 . N1 . C10 . C15 . 179.7(2) no
N1 . N2 . C8 . C7 . -1.1(4) yes
N1 . N2 . C8 . C9 . 178.6(2) yes
C7 . N4 . C1 . C2 . -179.3(3) yes
C7 . N4 . C1 . C6 . 0.1(3) yes
C1 . N4 . C7 . O1 . -0.4(3) yes
C1 . N4 . C7 . C8 . -179.2(2) yes
N4 . C1 . C2 . C3 . -179.0(3) no
C6 . C1 . C2 . C3 . 1.8(4) no
N4 . C1 . C6 . O1 . 0.3(3) no
N4 . C1 . C6 . C5 . 179.3(3) no
C2 . C1 . C6 . O1 . 179.7(2) no
C2 . C1 . C6 . C5 . -1.3(4) no
C1 . C2 . C3 . C4 . -1.4(4) no
C2 . C3 . C4 . C5 . 0.4(5) no
C3 . C4 . C5 . C6 . 0.2(4) no
C4 . C5 . C6 . O1 . 179.1(3) yes
C4 . C5 . C6 . C1 . 0.3(5) yes
O1 . C7 . C8 . N2 . -177.0(2) yes
O1 . C7 . C8 . C9 . 3.3(3) yes
N4 . C7 . C8 . N2 . 1.7(4) yes
N4 . C7 . C8 . C9 . -177.9(3) yes
N1 . C10 . C11 . C12 . 179.0(2) no
C15 . C10 . C11 . C12 . -0.7(4) no
N1 . C10 . C15 . C14 . 179.9(2) no
C11 . C10 . C15 . C14 . -0.4(4) no
C10 . C11 . C12 . C13 . 1.8(4) no
C11 . C12 . C13 . Cl1 . 178.5(2) no
C11 . C12 . C13 . C14 . -2.0(4) no
Cl1 . C13 . C14 . C15 . -179.6(2) no
C12 . C13 . C14 . C15 . 0.9(4) no
C13 . C14 . C15 . C10 . 0.2(4) no


loop_
_geom_hbond_atom_site_label_D
_geom_hbond_site_symmetry_D
_geom_hbond_atom_site_label_H
_geom_hbond_site_symmetry_H
_geom_hbond_atom_site_label_A
_geom_hbond_site_symmetry_A
_geom_hbond_angle_DHA
_geom_hbond_distance_DH
_geom_hbond_distance_HA
_geom_hbond_distance_DA
_geom_hbond_publ_flag

 N1 . H11 . N4 . 133 0.950 1.975 2.710(4) yes


loop_
 _geom_bond_atom_site_label_1
 _geom_bond_site_symmetry_1
 _geom_bond_atom_site_label_2
 _geom_bond_site_symmetry_2
 _geom_bond_distance
 _geom_bond_publ_flag
O1 . C6 . 1.388(3)    yes
O1 . C7 . 1.384(3)    yes
Cl1 . C13 . 1.740(2)    yes
N1 . N2 . 1.312(3)    yes
N1 . C10 . 1.415(3)    yes
N1 . H11 . 0.950    no
N2 . C8 . 1.313(3)    yes
N3 . C9 . 1.141(3)    yes
N4 . C1 . 1.389(3)    yes
N4 . C7 . 1.294(3)    yes
C1 . C2 . 1.396(4)    yes
C1 . C6 . 1.371(3)    yes
C2 . C3 . 1.380(4)    yes
C2 . H21 . 0.950    no
C3 . C4 . 1.382(4)    yes
C3 . H31 . 0.950    no
C4 . C5 . 1.365(4)    yes
C4 . H41 . 0.950    no
C5 . C6 . 1.385(4)    yes
C5 . H51 . 0.950    no
C7 . C8 . 1.424(4)    yes
C8 . C9 . 1.450(4)    yes
C10 . C11 . 1.383(3)    yes
C10 . C15 . 1.376(3)    yes
C11 . C12 . 1.393(3)    yes
C11 . H111 . 0.950    no
C12 . C13 . 1.372(3)    yes
C12 . H121 . 0.950    no
C13 . C14 . 1.382(4)    yes
C14 . C15 . 1.379(4)    yes


data_II 
 


_cell_length_a                    7.4919(5)
_cell_length_b                    13.0828(9)
_cell_length_c                    14.1914(14)
_cell_angle_alpha                 94.355(3)
_cell_angle_beta                  101.180(3)
_cell_angle_gamma                 102.504(6)
_cell_volume                      1322.07(19)
 
_symmetry_cell_setting            triclinic 
_symmetry_space_group_name_H-M    'P -1 ' 
_symmetry_space_group_name_Hall   '-P 1' 
loop_
 _symmetry_equiv_pos_as_xyz
 'x,y,z'
 '-x,-y,-z'

loop_
_atom_type_symbol
_atom_type_scat_dispersion_real
_atom_type_scat_dispersion_imag
_atom_type_scat_Cromer_Mann_a1
_atom_type_scat_Cromer_Mann_b1
_atom_type_scat_Cromer_Mann_a2
_atom_type_scat_Cromer_Mann_b2
_atom_type_scat_Cromer_Mann_a3
_atom_type_scat_Cromer_Mann_b3
_atom_type_scat_Cromer_Mann_a4
_atom_type_scat_Cromer_Mann_b4
_atom_type_scat_Cromer_Mann_c
_atom_type_scat_source  
 C       0.0033   0.0016   2.3100  20.8439   1.0200  10.2075   1.5886   0.5687
   0.8650  51.6512   0.2156 'International Tables Vol C 4.2.6.8 and 6.1.1.4'
 H       0.0000   0.0000   0.4930  10.5109   0.3229  26.1257   0.1402   3.1424
   0.0408  57.7998   0.0030 'International Tables Vol C 4.2.6.8 and 6.1.1.4'
 O       0.0106   0.0060   3.0485  13.2771   2.2868   5.7011   1.5463   0.3239
   0.8670  32.9089   0.2508 'International Tables Vol C 4.2.6.8 and 6.1.1.4'
 N       0.0061   0.0033  12.2126   0.0057   3.1322   9.8933   2.0125  28.9975
   1.1663   0.5826 -11.5290 'International Tables Vol C 4.2.6.8 and 6.1.1.4'
 
 
_cell_formula_units_Z                    4

_chemical_formula_sum             'C17 H10 N2 O3'
_chemical_formula_moiety          'C17 H10 N2 O3'
_chemical_compound_source                ?
_chemical_formula_weight            290.28
 
 
_cell_measurement_reflns_used         6966
_cell_measurement_theta_min              3
_cell_measurement_theta_max             26
_cell_measurement_temperature          298
 
_exptl_crystal_description        'cube' 
_exptl_crystal_colour             'colourless' 
_exptl_crystal_size_min           0.080 
_exptl_crystal_size_mid           0.110 
_exptl_crystal_size_max           0.120 
 
_exptl_crystal_density_diffrn     1.458 
_exptl_crystal_density_meas       ? 
_exptl_crystal_density_method     'not measured' 
# Non-dispersive F(000): 
_exptl_crystal_F_000              600 
_exptl_absorpt_coefficient_mu     0.102 
 
# Sheldrick geometric approximatio 0.99 0.99 
_exptl_absorpt_correction_type    multi-scan 
_exptl_absorpt_process_details    'DENZO/SCALEPACK (Otwinowski & Minor, 1997)' 
_exptl_absorpt_correction_T_min   0.99 
_exptl_absorpt_correction_T_max   0.99 
# For a Kappa CCD, set Tmin to 1.0 and 
# Tmax to the ratio of max:min frame scales in scale_all.log 
_diffrn_measurement_device_type   'Nonius KappaCCD' 
_diffrn_measurement_device        'Area' 
_diffrn_radiation_monochromator   'graphite' 
_diffrn_radiation_type            'Mo K\a'
_diffrn_radiation_wavelength           0.71073
_diffrn_measurement_method        '\f & \w scans'
 
_computing_data_collection        'COLLECT (Hooft, 1998).' 
_computing_cell_refinement        'DENZO/SCALEPACK (Otwinowski & Minor, 1997)' 
_computing_data_reduction         'DENZO/SCALEPACK (Otwinowski & Minor, 1997)' 
_computing_structure_solution     'Superflip (Palatinus & Chapuis, 2007)' 
_computing_structure_refinement   'CRYSTALS (Betteridge et al., 2003)' 
_computing_publication_material   'CRYSTALS (Betteridge et al., 2003)' 
_computing_molecular_graphics     'DIAMOND (Brandenburg, 2012)' 
 
_diffrn_standards_interval_time   . 
_diffrn_standards_interval_count  . 
_diffrn_standards_number          0 
_diffrn_standards_decay_%         ? 
 
_diffrn_ambient_temperature        298
_diffrn_reflns_number             7240 
_reflns_number_total              4861 
_diffrn_reflns_av_R_equivalents   0.084 

 
_diffrn_reflns_theta_min          2.914 
_diffrn_reflns_theta_max          26.012 
_diffrn_measured_fraction_theta_max 0.934 
 
_diffrn_reflns_theta_full         25.232 
_diffrn_measured_fraction_theta_full 0.991 
 
 
_diffrn_reflns_limit_h_min        -9 
_diffrn_reflns_limit_h_max        8 
_diffrn_reflns_limit_k_min        -16 
_diffrn_reflns_limit_k_max        15 
_diffrn_reflns_limit_l_min        -11 
_diffrn_reflns_limit_l_max        17 
_reflns_limit_h_min               -9 
_reflns_limit_h_max               8 
_reflns_limit_k_min               -16 
_reflns_limit_k_max               15 
_reflns_limit_l_min               0 
_reflns_limit_l_max               17 
 
 
_atom_sites_solution_primary      other  #heavy,direct,difmap,geom
# _atom_sites_solution_secondary  difmap
_atom_sites_solution_hydrogens    difmap
 
_refine_diff_density_min          -0.25 
_refine_diff_density_max          0.33 
 
 

# The values actually used during refinement 
_refine_ls_number_reflns          1738 
_refine_ls_number_restraints      0 
_refine_ls_number_parameters      133 
_refine_ls_R_factor_obs    0.0641 
_refine_ls_wR_factor_ref          0.1547 
_refine_ls_goodness_of_fit_ref    0.9715 
_refine_ls_shift/su_max           0.0330021 
_refine_ls_shift/su_mean          0.0114297 
 
 
# The values computed with all filters except I/sigma 
_refine_ls_R_factor_all           0.2095 
_refine_ls_wR_factor_all          0.2491 
 
# The values computed with a 2 sigma cutoff - a la SHELX 
_reflns_threshold_expression      I>2.0\s(I)
_reflns_number_gt                 2163 
_refine_ls_R_factor_gt            0.0886 
_refine_ls_wR_factor_gt           0.1817 
 
_chemical_absolute_configuration  . 
 
 
_refine_ls_structure_factor_coef  Fsqd 
_refine_ls_matrix_type            full
_refine_ls_hydrogen_treatment     constr         #undef, noref, refall,
                                                 # refxyz, refU, constr or mixed
_refine_ls_weighting_scheme       calc 
_refine_ls_weighting_details 
;
 Method= Modified Sheldrick 
 w=1/[\s^2^(F^2^) + ( 0.09P)^2^ + 1.23P] 
 ,where P=(max(Fo^2^,0) + 2Fc^2^)/3 
;


loop_
_atom_site_label
_atom_site_type_symbol
_atom_site_fract_x
_atom_site_fract_y
_atom_site_fract_z
_atom_site_U_iso_or_equiv
_atom_site_occupancy
_atom_site_adp_type
_atom_site_refinement_flags_posn
_atom_site_refinement_flags_adp
_atom_site_refinement_flags_occupancy
_atom_site_disorder_assembly
_atom_site_disorder_group
_atom_site_attached_hydrogens
N1 N -0.2939(5) 0.0752(3) -0.0847(3) 0.0392 1.0000 Uani . . . . . . 
N2 N 0.0614(7) 0.2572(4) 0.0742(4) 0.0726 1.0000 Uani . . . . . . 
N3 N 0.9729(6) 0.5764(3) 0.6834(3) 0.0419 1.0000 Uani . . . . . . 
N4 N 1.0174(7) 0.7551(4) 0.5133(4) 0.0681 1.0000 Uani . . . . . . 
O1 O -0.3354(5) -0.0798(3) -0.0261(3) 0.0522 1.0000 Uani . . . . . . 
O2 O 0.3833(6) 0.1040(3) 0.5159(3) 0.0808 1.0000 Uani . . . . . . 
O3 O 0.3953(5) 0.2389(3) 0.4186(3) 0.0615 1.0000 Uani . . . . . . 
O4 O 0.7898(5) 0.4208(3) 0.6068(3) 0.0576 1.0000 Uani . . . . . . 
O5 O 0.4398(6) 0.5998(3) 0.0635(3) 0.0676 1.0000 Uani . . . . . . 
O6 O 0.6425(5) 0.7378(3) 0.1714(3) 0.0652 1.0000 Uani . . . . . . 
C1 C -0.4509(7) -0.0941(4) -0.1185(4) 0.0441 1.0000 Uani . . . . . . 
C2 C -0.5728(8) -0.1844(5) -0.1690(4) 0.0571 1.0000 Uani . . . . . . 
C3 C -0.6688(8) -0.1746(5) -0.2596(4) 0.0576 1.0000 Uani . . . . . . 
C4 C -0.6460(8) -0.0793(5) -0.2978(4) 0.0593 1.0000 Uani . . . . . . 
C5 C -0.5251(8) 0.0104(5) -0.2456(4) 0.0558 1.0000 Uani . . . . . . 
C6 C -0.4276(7) 0.0022(4) -0.1552(4) 0.0388 1.0000 Uani . . . . . . 
C7 C -0.2488(7) 0.0239(4) -0.0137(4) 0.0468 1.0000 Uani . . . . . . 
C8 C -0.1113(7) 0.0664(4) 0.0761(4) 0.0407 1.0000 Uani . . . . . . 
C9 C -0.0171(7) 0.1731(4) 0.0752(4) 0.0471 1.0000 Uani . . . . . . 
C10 C -0.0818(7) 0.0086(4) 0.1495(4) 0.0435 1.0000 Uani . . . . . . 
C11 C 0.0420(7) 0.0346(4) 0.2439(4) 0.0421 1.0000 Uani . . . . . . 
C12 C 0.0396(7) -0.0452(4) 0.3043(4) 0.0528 1.0000 Uani . . . . . . 
C13 C 0.1482(8) -0.0286(5) 0.3980(4) 0.0658 1.0000 Uani . . . . . . 
C14 C 0.2624(8) 0.0687(5) 0.4263(4) 0.0545 1.0000 Uani . . . . . . 
C15 C 0.2676(7) 0.1489(4) 0.3690(4) 0.0460 1.0000 Uani . . . . . . 
C16 C 0.1619(7) 0.1355(4) 0.2787(4) 0.0455 1.0000 Uani . . . . . . 
C17 C 0.4867(9) 0.2085(5) 0.5066(5) 0.0693 1.0000 Uani . . . . . . 
C18 C 0.8634(7) 0.4064(4) 0.7018(4) 0.0472 1.0000 Uani . . . . . . 
C19 C 0.8358(8) 0.3152(5) 0.7454(5) 0.0605 1.0000 Uani . . . . . . 
C20 C 0.9261(8) 0.3256(5) 0.8414(5) 0.0661 1.0000 Uani . . . . . . 
C21 C 1.0384(8) 0.4215(5) 0.8910(4) 0.0598 1.0000 Uani . . . . . . 
C22 C 1.0622(8) 0.5104(5) 0.8446(4) 0.0594 1.0000 Uani . . . . . . 
C23 C 0.9746(7) 0.5021(4) 0.7492(4) 0.0472 1.0000 Uani . . . . . . 
C24 C 0.8640(8) 0.5242(4) 0.6031(4) 0.0504 1.0000 Uani . . . . . . 
C25 C 0.8209(7) 0.5673(4) 0.5121(4) 0.0446 1.0000 Uani . . . . . . 
C26 C 0.9275(8) 0.6716(4) 0.5129(4) 0.0461 1.0000 Uani . . . . . . 
C27 C 0.6944(7) 0.5097(4) 0.4352(4) 0.0458 1.0000 Uani . . . . . . 
C28 C 0.6313(7) 0.5372(4) 0.3394(4) 0.0420 1.0000 Uani . . . . . . 
C29 C 0.5061(7) 0.4557(4) 0.2741(4) 0.0493 1.0000 Uani . . . . . . 
C30 C 0.4323(8) 0.4686(4) 0.1778(4) 0.0569 1.0000 Uani . . . . . . 
C31 C 0.4892(7) 0.5663(4) 0.1527(4) 0.0457 1.0000 Uani . . . . . . 
C32 C 0.6118(7) 0.6485(4) 0.2145(4) 0.0445 1.0000 Uani . . . . . . 
C33 C 0.6858(7) 0.6355(4) 0.3083(4) 0.0504 1.0000 Uani . . . . . . 
C34 C 0.5373(9) 0.7083(5) 0.0727(5) 0.0685 1.0000 Uani . . . . . . 
H21 H -0.5882 -0.2500 -0.1435 0.0709 1.0000 Uiso R . . . . . 
H31 H -0.7562 -0.2345 -0.2968 0.0680 1.0000 Uiso R . . . . . 
H41 H -0.7140 -0.0761 -0.3610 0.0690 1.0000 Uiso R . . . . . 
H51 H -0.5096 0.0759 -0.2712 0.0645 1.0000 Uiso R . . . . . 
H101 H -0.1562 -0.0617 0.1369 0.0536 1.0000 Uiso R . . . . . 
H121 H -0.0377 -0.1133 0.2793 0.0661 1.0000 Uiso R . . . . . 
H131 H 0.1399 -0.0812 0.4406 0.0700 1.0000 Uiso R . . . . . 
H161 H 0.1640 0.1918 0.2402 0.0495 1.0000 Uiso R . . . . . 
H171 H 0.4834 0.2563 0.5598 0.0804 1.0000 Uiso R . . . . . 
H172 H 0.6130 0.2085 0.5055 0.0804 1.0000 Uiso R . . . . . 
H191 H 0.7604 0.2499 0.7117 0.0774 1.0000 Uiso R . . . . . 
H201 H 0.9110 0.2654 0.8751 0.0796 1.0000 Uiso R . . . . . 
H211 H 1.0991 0.4251 0.9569 0.0701 1.0000 Uiso R . . . . . 
H221 H 1.1362 0.5764 0.8775 0.0700 1.0000 Uiso R . . . . . 
H271 H 0.6367 0.4405 0.4454 0.0542 1.0000 Uiso R . . . . . 
H291 H 0.4690 0.3897 0.2970 0.0627 1.0000 Uiso R . . . . . 
H301 H 0.3478 0.4133 0.1330 0.0622 1.0000 Uiso R . . . . . 
H331 H 0.7705 0.6920 0.3515 0.0563 1.0000 Uiso R . . . . . 
H341 H 0.4511 0.7514 0.0579 0.0866 1.0000 Uiso R . . . . . 
H342 H 0.6206 0.7163 0.0297 0.0866 1.0000 Uiso R . . . . . 
loop_
_atom_site_aniso_label
_atom_site_aniso_U_11
_atom_site_aniso_U_22
_atom_site_aniso_U_33
_atom_site_aniso_U_23
_atom_site_aniso_U_13
_atom_site_aniso_U_12
N1 0.0371 0.0394 0.0368 0.0103 0.0025 0.0032 
N2 0.0893 0.0438 0.0661 0.0106 -0.0062 -0.0049 
N3 0.0511 0.0328 0.0338 0.0073 0.0021 -0.0020 
N4 0.0761 0.0543 0.0606 0.0053 0.0047 -0.0031 
O1 0.0560 0.0433 0.0513 0.0057 0.0064 0.0040 
O2 0.0864 0.0696 0.0607 0.0149 -0.0153 -0.0110 
O3 0.0683 0.0511 0.0502 0.0024 -0.0036 -0.0014 
O4 0.0600 0.0481 0.0553 0.0050 0.0049 -0.0002 
O5 0.0875 0.0515 0.0519 0.0078 -0.0004 0.0044 
O6 0.0830 0.0432 0.0559 0.0160 -0.0048 0.0004 
C1 0.0454 0.0407 0.0373 -0.0041 0.0015 0.0008 
C2 0.0605 0.0537 0.0503 0.0008 0.0036 0.0084 
C3 0.0517 0.0491 0.0613 -0.0106 0.0101 -0.0032 
C4 0.0558 0.0601 0.0527 -0.0039 0.0012 0.0070 
C5 0.0599 0.0593 0.0525 0.0145 0.0139 0.0191 
C6 0.0339 0.0391 0.0383 0.0029 0.0032 0.0026 
C7 0.0432 0.0349 0.0613 0.0009 0.0185 0.0027 
C8 0.0390 0.0343 0.0393 -0.0028 0.0036 -0.0048 
C9 0.0490 0.0484 0.0386 0.0080 -0.0025 0.0099 
C10 0.0448 0.0372 0.0419 0.0020 0.0066 -0.0011 
C11 0.0348 0.0401 0.0428 -0.0018 0.0051 -0.0045 
C12 0.0466 0.0459 0.0596 0.0170 0.0023 0.0023 
C13 0.0650 0.0551 0.0596 0.0220 -0.0131 -0.0051 
C14 0.0436 0.0531 0.0498 -0.0026 -0.0061 -0.0071 
C15 0.0449 0.0339 0.0553 0.0077 0.0103 0.0004 
C16 0.0486 0.0420 0.0406 0.0109 0.0037 0.0025 
C17 0.0656 0.0664 0.0590 0.0022 -0.0080 0.0007 
C18 0.0508 0.0480 0.0401 0.0137 0.0065 0.0059 
C19 0.0631 0.0498 0.0600 0.0052 0.0030 0.0047 
C20 0.0692 0.0535 0.0775 0.0227 0.0190 0.0110 
C21 0.0623 0.0664 0.0486 0.0099 0.0083 0.0130 
C22 0.0587 0.0662 0.0460 -0.0029 0.0018 0.0111 
C23 0.0548 0.0408 0.0440 0.0077 0.0132 0.0038 
C24 0.0506 0.0428 0.0569 0.0148 0.0170 0.0018 
C25 0.0410 0.0353 0.0502 0.0048 0.0043 -0.0012 
C26 0.0521 0.0472 0.0337 0.0003 0.0046 0.0059 
C27 0.0483 0.0322 0.0530 0.0056 0.0099 0.0020 
C28 0.0386 0.0281 0.0517 0.0078 0.0076 -0.0076 
C29 0.0513 0.0503 0.0403 0.0078 0.0012 0.0066 
C30 0.0631 0.0363 0.0592 -0.0054 0.0046 -0.0023 
C31 0.0498 0.0406 0.0453 0.0106 0.0070 0.0086 
C32 0.0455 0.0311 0.0506 0.0063 0.0053 -0.0006 
C33 0.0531 0.0418 0.0454 -0.0086 0.0034 -0.0009 
C34 0.0786 0.0576 0.0621 0.0129 0.0028 0.0100 

_refine_ls_extinction_method 
    'None'

loop_
 _geom_bond_atom_site_label_1
 _geom_bond_site_symmetry_1
 _geom_bond_atom_site_label_2
 _geom_bond_site_symmetry_2
 _geom_bond_distance
 _geom_bond_publ_flag
N1 . C6 . 1.403(6)    yes
N1 . C7 . 1.284(6)    yes
N2 . C9 . 1.133(6)    yes
N3 . C23 . 1.398(6)    yes
N3 . C24 . 1.308(6)    yes
N4 . C26 . 1.152(6)    yes
O1 . C1 . 1.399(6)    yes
O1 . C7 . 1.353(6)    yes
O2 . C14 . 1.390(6)    yes
O2 . C17 . 1.448(6)    yes
O3 . C15 . 1.386(6)    yes
O3 . C17 . 1.431(6)    yes
O4 . C18 . 1.398(6)    yes
O4 . C24 . 1.356(6)    yes
O5 . C31 . 1.380(6)    yes
O5 . C34 . 1.432(6)    yes
O6 . C32 . 1.355(6)    yes
O6 . C34 . 1.446(6)    yes
C1 . C2 . 1.376(7)    yes
C1 . C6 . 1.389(7)    yes
C2 . C3 . 1.376(7)    yes
C2 . H21 . 0.950    no
C3 . C4 . 1.387(8)    yes
C3 . H31 . 0.950    no
C4 . C5 . 1.376(7)    yes
C4 . H41 . 0.950    no
C5 . C6 . 1.372(7)    yes
C5 . H51 . 0.950    no
C7 . C8 . 1.459(7)    yes
C8 . C9 . 1.423(7)    yes
C8 . C10 . 1.345(7)    yes
C10 . C11 . 1.443(7)    yes
C10 . H101 . 0.950    no
C11 . C12 . 1.400(7)    yes
C11 . C16 . 1.417(7)    yes
C12 . C13 . 1.393(7)    yes
C12 . H121 . 0.950    no
C13 . C14 . 1.353(7)    yes
C13 . H131 . 0.950    no
C14 . C15 . 1.374(7)    yes
C15 . C16 . 1.347(7)    yes
C16 . H161 . 0.950    no
C17 . H171 . 0.950    no
C17 . H172 . 0.950    no
C18 . C19 . 1.379(7)    yes
C18 . C23 . 1.385(7)    yes
C19 . C20 . 1.380(7)    yes
C19 . H191 . 0.950    no
C20 . C21 . 1.399(8)    yes
C20 . H201 . 0.950    no
C21 . C22 . 1.374(8)    yes
C21 . H211 . 0.950    no
C22 . C23 . 1.370(7)    yes
C22 . H221 . 0.950    no
C24 . C25 . 1.456(7)    yes
C25 . C26 . 1.421(7)    yes
C25 . C27 . 1.350(7)    yes
C27 . C28 . 1.448(7)    yes
C27 . H271 . 0.950    no
C28 . C29 . 1.399(7)    yes
C28 . C33 . 1.396(7)    yes
C29 . C30 . 1.409(7)    yes
C29 . H291 . 0.950    no
C30 . C31 . 1.355(7)    yes
C30 . H301 . 0.950    no
C31 . C32 . 1.373(7)    yes
C32 . C33 . 1.378(7)    yes
C33 . H331 . 0.950    no
C34 . H341 . 0.950    no
C34 . H342 . 0.950    no
loop_
 _geom_angle_atom_site_label_1
 _geom_angle_site_symmetry_1
 _geom_angle_atom_site_label_2
 _geom_angle_site_symmetry_2
 _geom_angle_atom_site_label_3
 _geom_angle_site_symmetry_3
 _geom_angle
 _geom_angle_publ_flag
C6 . N1 . C7 . 106.1(4)    yes
C23 . N3 . C24 . 104.8(4)    yes
C1 . O1 . C7 . 103.3(4)    yes
C14 . O2 . C17 . 105.1(4)    yes
C15 . O3 . C17 . 106.4(4)    yes
C18 . O4 . C24 . 103.3(4)    yes
C31 . O5 . C34 . 106.2(4)    yes
C32 . O6 . C34 . 105.3(4)    yes
O1 . C1 . C2 . 129.1(5)    yes
O1 . C1 . C6 . 108.4(4)    yes
C2 . C1 . C6 . 122.5(5)    yes
C1 . C2 . C3 . 116.0(5)    yes
C1 . C2 . H21 . 122.1    no
C3 . C2 . H21 . 121.8    no
C2 . C3 . C4 . 122.2(6)    yes
C2 . C3 . H31 . 119.1    no
C4 . C3 . H31 . 118.6    no
C3 . C4 . C5 . 120.7(6)    yes
C3 . C4 . H41 . 119.5    no
C5 . C4 . H41 . 119.7    no
C4 . C5 . C6 . 118.0(6)    yes
C4 . C5 . H51 . 121.1    no
C6 . C5 . H51 . 121.0    no
N1 . C6 . C1 . 106.6(4)    yes
N1 . C6 . C5 . 132.9(5)    yes
C1 . C6 . C5 . 120.5(5)    yes
O1 . C7 . N1 . 115.6(5)    yes
O1 . C7 . C8 . 118.2(5)    yes
N1 . C7 . C8 . 126.2(5)    yes
C7 . C8 . C9 . 112.2(5)    yes
C7 . C8 . C10 . 122.1(5)    yes
C9 . C8 . C10 . 125.7(5)    yes
C8 . C9 . N2 . 178.4(6)    yes
C8 . C10 . C11 . 131.4(5)    yes
C8 . C10 . H101 . 114.1    no
C11 . C10 . H101 . 114.5    no
C10 . C11 . C12 . 117.1(5)    yes
C10 . C11 . C16 . 124.0(5)    yes
C12 . C11 . C16 . 118.9(5)    yes
C11 . C12 . C13 . 122.4(6)    yes
C11 . C12 . H121 . 118.1    no
C13 . C12 . H121 . 119.5    no
C12 . C13 . C14 . 115.9(6)    yes
C12 . C13 . H131 . 122.4    no
C14 . C13 . H131 . 121.7    no
O2 . C14 . C13 . 126.5(6)    yes
O2 . C14 . C15 . 110.3(5)    yes
C13 . C14 . C15 . 123.1(6)    yes
O3 . C15 . C14 . 109.5(5)    yes
O3 . C15 . C16 . 128.4(5)    yes
C14 . C15 . C16 . 122.1(5)    yes
C11 . C16 . C15 . 117.5(5)    yes
C11 . C16 . H161 . 120.8    no
C15 . C16 . H161 . 121.6    no
O2 . C17 . O3 . 107.3(4)    yes
O2 . C17 . H171 . 109.2    no
O3 . C17 . H171 . 109.5    no
O2 . C17 . H172 . 110.5    no
O3 . C17 . H172 . 110.8    no
H171 . C17 . H172 . 109.5    no
O4 . C18 . C19 . 128.4(5)    yes
O4 . C18 . C23 . 108.3(5)    yes
C19 . C18 . C23 . 123.3(6)    yes
C18 . C19 . C20 . 115.2(6)    yes
C18 . C19 . H191 . 122.3    no
C20 . C19 . H191 . 122.4    no
C19 . C20 . C21 . 122.5(6)    yes
C19 . C20 . H201 . 118.7    no
C21 . C20 . H201 . 118.7    no
C20 . C21 . C22 . 120.3(6)    yes
C20 . C21 . H211 . 119.9    no
C22 . C21 . H211 . 119.9    no
C21 . C22 . C23 . 118.4(6)    yes
C21 . C22 . H221 . 121.4    no
C23 . C22 . H221 . 120.3    no
N3 . C23 . C18 . 108.0(5)    yes
N3 . C23 . C22 . 131.7(5)    yes
C18 . C23 . C22 . 120.3(5)    yes
O4 . C24 . N3 . 115.6(5)    yes
O4 . C24 . C25 . 118.7(5)    yes
N3 . C24 . C25 . 125.7(5)    yes
C24 . C25 . C26 . 113.6(5)    yes
C24 . C25 . C27 . 121.3(5)    yes
C26 . C25 . C27 . 125.1(5)    yes
C25 . C26 . N4 . 178.4(6)    yes
C25 . C27 . C28 . 130.1(5)    yes
C25 . C27 . H271 . 115.2    no
C28 . C27 . H271 . 114.7    no
C27 . C28 . C29 . 115.4(5)    yes
C27 . C28 . C33 . 125.8(5)    yes
C29 . C28 . C33 . 118.8(5)    yes
C28 . C29 . C30 . 122.8(5)    yes
C28 . C29 . H291 . 117.6    no
C30 . C29 . H291 . 119.6    no
C29 . C30 . C31 . 115.3(5)    yes
C29 . C30 . H301 . 123.1    no
C31 . C30 . H301 . 121.6    no
O5 . C31 . C30 . 127.2(5)    yes
O5 . C31 . C32 . 109.0(5)    yes
C30 . C31 . C32 . 123.8(5)    yes
C31 . C32 . O6 . 111.7(5)    yes
C31 . C32 . C33 . 120.9(5)    yes
O6 . C32 . C33 . 127.4(5)    yes
C28 . C33 . C32 . 118.4(5)    yes
C28 . C33 . H331 . 120.2    no
C32 . C33 . H331 . 121.4    no
O6 . C34 . O5 . 107.7(4)    yes
O6 . C34 . H341 . 110.3    no
O5 . C34 . H341 . 110.3    no
O6 . C34 . H342 . 109.7    no
O5 . C34 . H342 . 109.4    no
H341 . C34 . H342 . 109.5    no

loop_
_geom_torsion_atom_site_label_1
_geom_torsion_site_symmetry_1
_geom_torsion_atom_site_label_2
_geom_torsion_site_symmetry_2
_geom_torsion_atom_site_label_3
_geom_torsion_site_symmetry_3
_geom_torsion_atom_site_label_4
_geom_torsion_site_symmetry_4
_geom_torsion
_geom_torsion_publ_flag
C7 . O1 . C1 . C2 . -179.6(6) yes
C7 . O1 . C1 . C6 . -0.6(6) yes
C1 . O1 . C7 . N1 . 0.0(6) yes
C1 . O1 . C7 . C8 . -178.4(5) yes
C17 . O2 . C14 . C13 . 174.3(6) yes
C17 . O2 . C14 . C15 . -8.1(7) no
C14 . O2 . C17 . O3 . 11.8(6) no
C17 . O3 . C15 . C14 . 6.3(6) yes
C17 . O3 . C15 . C16 . -173.0(6) yes
C15 . O3 . C17 . O2 . -11.2(6) yes
C18 . O4 . C24 . N3 . -0.5(6) yes
C18 . O4 . C24 . C25 . 178.3(5) yes
C24 . O4 . C18 . C19 . -179.3(6) yes
C24 . O4 . C18 . C23 . 0.8(6) no
C31 . O5 . C34 . O6 . -1.3(6) no
C34 . O5 . C31 . C30 . -179.2(6) no
C34 . O5 . C31 . C32 . -0.4(6) no
C32 . O6 . C34 . O5 . 2.5(6) no
C34 . O6 . C32 . C31 . -2.8(6) no
C34 . O6 . C32 . C33 . 178.2(6) no
C7 . N1 . C6 . C5 . -179.7(6) no
C7 . N1 . C6 . C1 . -1.0(6) no
C6 . N1 . C7 . O1 . 0.7(6) yes
C6 . N1 . C7 . C8 . 178.9(5) yes
C23 . N3 . C24 . C25 . -178.7(6) yes
C24 . N3 . C23 . C18 . 0.5(6) yes
C24 . N3 . C23 . C22 . -179.4(6) yes
C23 . N3 . C24 . O4 . 0.0(7) yes
O1 . C1 . C2 . C3 . -179.9(5) yes
O1 . C1 . C6 . N1 . 1.0(6) no
O1 . C1 . C6 . C5 . 179.9(5) no
C6 . C1 . C2 . C3 . 1.2(9) no
C2 . C1 . C6 . C5 . -1.1(9) no
C2 . C1 . C6 . N1 . -179.9(5) no
C1 . C2 . C3 . C4 . -0.6(9) no
C2 . C3 . C4 . C5 . -0.2(10) no
C3 . C4 . C5 . C6 . 0.4(9) no
C4 . C5 . C6 . N1 . 178.7(6) no
C4 . C5 . C6 . C1 . 0.2(9) no
N1 . C7 . C8 . C10 . 175.5(5) no
N1 . C7 . C8 . C9 . -4.4(8) no
O1 . C7 . C8 . C9 . 173.7(5) no
O1 . C7 . C8 . C10 . -6.4(8) no
C9 . C8 . C10 . C11 . 1.3(10) no
C7 . C8 . C10 . C11 . -178.6(6) no
C8 . C10 . C11 . C12 . -179.7(6) no
C8 . C10 . C11 . C16 . 1.3(10) no
C10 . C11 . C12 . C13 . -177.9(5) no
C12 . C11 . C16 . C15 . -0.1(8) yes
C16 . C11 . C12 . C13 . 1.2(8) yes
C10 . C11 . C16 . C15 . 178.9(5) yes
C11 . C12 . C13 . C14 . -2.4(9) no
C12 . C13 . C14 . O2 . 180.0(6) no
C12 . C13 . C14 . C15 . 2.7(9) no
O2 . C14 . C15 . O3 . 1.3(7) no
C13 . C14 . C15 . C16 . -1.8(10) no
O2 . C14 . C15 . C16 . -179.4(5) no
C13 . C14 . C15 . O3 . 178.9(6) no
C14 . C15 . C16 . C11 . 0.4(8) no
O3 . C15 . C16 . C11 . 179.5(5) no
O4 . C18 . C19 . C20 . -179.3(5) no
C23 . C18 . C19 . C20 . 0.6(9) no
O4 . C18 . C23 . N3 . -0.8(6) no
O4 . C18 . C23 . C22 . 179.1(5) no
C19 . C18 . C23 . N3 . 179.2(5) no
C19 . C18 . C23 . C22 . -0.9(9) no
C18 . C19 . C20 . C21 . -0.3(9) no
C19 . C20 . C21 . C22 . 0.2(10) no
C20 . C21 . C22 . C23 . -0.4(9) no
C21 . C22 . C23 . N3 . -179.4(6) no
C21 . C22 . C23 . C18 . 0.8(9) no
O4 . C24 . C25 . C26 . -171.3(5) no
O4 . C24 . C25 . C27 . 7.0(8) no
N3 . C24 . C25 . C26 . 7.4(9) no
N3 . C24 . C25 . C27 . -174.3(6) no
C24 . C25 . C27 . C28 . 179.8(6) no
C26 . C25 . C27 . C28 . -2.2(10) no
C25 . C27 . C28 . C29 . 176.0(6) no
C25 . C27 . C28 . C33 . -3.5(10) no
C27 . C28 . C29 . C30 . -179.4(5) no
C33 . C28 . C29 . C30 . 0.0(8) no
C27 . C28 . C33 . C32 . -179.8(5) yes
C29 . C28 . C33 . C32 . 0.8(8) yes
C28 . C29 . C30 . C31 . -0.8(8) yes
C29 . C30 . C31 . O5 . 179.4(5) yes
C29 . C30 . C31 . C32 . 0.8(9) yes
O5 . C31 . C32 . O6 . 2.1(6) no
O5 . C31 . C32 . C33 . -178.9(5) no
C30 . C31 . C32 . O6 . -179.0(5) no
C30 . C31 . C32 . C33 . 0.0(9) no
O6 . C32 . C33 . C28 . 178.0(5) no
C31 . C32 . C33 . C28 . -0.8(8) no


loop_
_geom_hbond_atom_site_label_D
_geom_hbond_site_symmetry_D
_geom_hbond_atom_site_label_H
_geom_hbond_site_symmetry_H
_geom_hbond_atom_site_label_A
_geom_hbond_site_symmetry_A
_geom_hbond_angle_DHA
_geom_hbond_distance_DH
_geom_hbond_distance_HA
_geom_hbond_distance_DA
_geom_hbond_publ_flag

 C13 . H131 . N4 1_445 161 0.950 2.519 3.431(8) yes
 C16 . H161 . N2 . 149 0.950 2.600 3.450(8) yes
 C16 . H161 . C9 . 124 0.950 2.433 3.063(8) yes
 C30 . H301 . N2 . 156 0.950 2.574 3.464(8) yes
 C33 . H331 . C26 . 123 0.950 2.426 3.052(8) yes


_publcif_info_exptl_table_max_cols 4
_publcif_info_exptl_table_use_headnotes n
loop_
_publcif_info_tables.block_id
_publcif_info_tables.reference_item
"{a6f11be4-7a0a-4c81-a2ba-e15108bf62aa}" "_geom_hbond_atom_site_label_D"
"{24555984-830d-468c-81d3-195ea0f917ec}" "_geom_hbond_atom_site_label_D"
"{a6f11be4-7a0a-4c81-a2ba-e15108bf62aa}" "_geom_extra_table_headA"
"{24555984-830d-468c-81d3-195ea0f917ec}" "_geom_extra_table_headA"
"{8868dde2-0158-4644-b51c-e4e4ca748ea4}" "_publcif_info_datablock.publ_exptl"
"{a6f11be4-7a0a-4c81-a2ba-e15108bf62aa}" "_geom_bond_atom_site_label_1"
"{24555984-830d-468c-81d3-195ea0f917ec}" "_geom_bond_atom_site_label_1"


loop_
_publcif_info_datablock.id
_publcif_info_datablock.publ_exptl
_publcif_info_datablock.publ_geom
_publcif_info_datablock.structure
'{8868dde2-0158-4644-b51c-e4e4ca748ea4}' ? ? ?
'{a6f11be4-7a0a-4c81-a2ba-e15108bf62aa}' y y y
'{24555984-830d-468c-81d3-195ea0f917ec}' y y y

loop_
_publcif_info_exptl_table_extra_item
sin_theta_over_lambda_max

loop_
_publcif_info_exptl_table_header_item
?
